# Supplementary material for: Detecting TP53 mutations in diagnostic and archival liquid-based Pap samples from ovarian cancer patients using an ultra-sensitive ddPCR method
Source: Sci Rep. 2019 Oct 29;9:15506. doi: 10.1038/s41598-019-51697-6 (PMC6820715; doi:10.1038/s41598-019-51697-6)
Supplement: Supplementary file 1 — Supplementary tables 1 and 2 [file 41598_2019_51697_MOESM1_ESM.xlsx]

## Sheet: Title and Author information
Title:	Detecting TP53 mutations in diagnostic and archival liquid based vaginal samples from ovarian cancer patients using an ultra-sensitive ddPCR method
Author list	Nicolai Skovbjerg Arildsen1, Laura Martin de la Fuente1, Anna Måsbäck2, Susanne Malander1, Ola Forslund3, Päivi Kannisto4, Ingrid Hedenfalk1,*
	1. Division of Oncology and Pathology, Department of Clinical Sciences, Skåne University Hospital, Lund University, Lund, Sweden
	2. Department of Clinical Pathology, Division of Laboratory Medicine, Skåne University Hospital, Lund, Sweden
	3. Department of Medical Microbiology, Laboratory Medicine Region Skåne, Lund University, Lund, Sweden
	4. Department of Obstetrics and Gynaecology Lund, Skåne University Hospital, Lund University, Lund Sweden
	*	Corresponding author
Content:
Supplementary Table 1: ONCOPANEL ALL-IN-ONE Gene List
Supplementary Table 2: ddPCR Primers

## Sheet: Supplementary Table S1
Supplementary Table 1: ONCOPANEL ALL-IN-ONE Gene List
Genes	miRNA genes	Gene fusions
ABCB1	MIRLET7B	ABL
AXIN1	MIR31	BRAF
CARD11	MIR141	EGFR
CEP57	MIR200A	FGFR3
DDR1	MIR429	NRG1
ERG	MIRLET7C	RARalpha
FGF4	MIR34A	TACC1
GATA3	MIR143	ALK
HSPH1	MIR200B	BRD4
ABCC2	MIR603	FGFR1
AXIN2	MIR17HG	KIF5B
CASP8	MIR34B	NTRK1
CHD1	MIR149	RET
DDR2	MIR200C	TACC3
ERRFI1	MIR605	BCR
FGF5	MIR21	CD74
GATA4	MIR34C	FGFR2
IDH1	MIR155	MET
ABL1	MIR210	RAF1
AXL	MIR618	ROS1
CASR	MIR30A
CHD2	MIR137
DDX3X	MIR196A2
ESR1	MIR423
FGF6	MIR646
GATA6
IDH2
ABL2
B2M
CBFB
CHD4
DICER1
ESR2
FGF7
GEN1
IFITM1
ACVR1B
BAI3
CBL
CHD7
DIS3L2
ESRP1
FGF8
GID4
IFITM3
ACVRL1
BAP1
CBLB
CHEK1
DMD
ETV6
FGF9
GLI1
IGF1R
AGTRAP
BARD1
CBLC
CHEK2
DNMT3A
EXOC2
FGF10
GNA11
IGF2
AIP
BAX
CCDC178
CHIC2
DOT1L
EXT1
FGF14
GNA13
IGF2R
AKAP9
BAZ2B
CCDC6
CIC
DPYD
EXT2
FGF19
GNAI2
IGSF10
AKT1
BCL2
CCND1
CIT
DSE
EZH2
FGF23
GNAQ
IKBKE
AKT2
BCL2L1 (RAD51A)
CCND2
CREBBP
ECT2L (TERC)
EZR
FGFR1
GNAS
IKZF1
AKT3
BCL2L2
CCND3
CRKL
EED
FAM175A
FGFR2
GNAT2
IKZF4
ALK
BCL2L11
CCNE1
CRLF2
EGFR
FAM46C
FGFR3
GOPC
IL2RA
AMER1
BCL6
CD74
CSF1R
ELMO1
FANCA
FGFR4
GPC3
IL2RB
AMPH
BCL9
CD79A
CSMD3
EML4
FANCB
FH
G6PD
IL2RG
APC
BCOR
CD79B
CSNK2A1
ENO1
FANCC
FLCN
GPR78
IL6
APEX1
BCORL1
CD274
CTCF
EP300
FANCD2
FLT1
GPR124
IL6ST
AR
BCR
CDA
CTNNA1
EPB41
FANCE
FLT3
GREM1
IL7R
ARAF
BIRC2
CDC27
CTNNB1
EPCAM
FANCF
FLT4
GRIN2A
INHBA
ARFRP1
BIRC3
CDC73
CUBN
EPHA2
FANCG
FN1
GRM3
INPP4B
ARID1A
BLM
CDH1
CUL3
EPHA3
FANCI
FOXA1
GRM8
IRAK4
ARID1B
BMPR1A
CDK12
CYLD
EPHA5
FANCL
FOXL2
GSK3B
IRF2
ARID2
BRAF
CDK4
CYP19A1
EPHA7
FANCM
FOXO1
GSTP1
IRF4
ASXL1
BRCA1
CDK6
CYP2A6
EPHB1
FAS
FOXP1
GXYLT1
IRS2
ATM
BRCA2
CDK8
CYP2B6
ERBB2
FAT1
FRS2
H3F3A
ITCH
ATP4A
BRD4
CDKN1A
CYP2C19
ERBB3
FAT3
FSTL5
HGF
JAK1
ATP6V0D2
BRIP1
CDKN1B
CYP2C9
ERBB4
FBXO11
FUBP1
HIST1H3B
JAK2
ATP11B
BTG1
CDKN1C
CYP2D6
ERCC1
FBXO32
FZD3
HNF1A
JAK3
ATR
BTK
CDKN2A
DAXX
ERCC2
FBXW7
GABRA6
HOXB13
JUN
ATRX
BUB1B
CDKN2B
DCC
ERCC3
FGF1
GAS6
HRAS
KAT6A
AURKA
c2orf44
CDKN2C
DCUN1D1
ERCC4
FGF2
GATA1
HSD3B1
KDM4B
AURKB
C11orf30
CEBPA
DDB2
ERCC5
FGF3
GATA2
HSP90A
KDM5A
KDM5C
MAPK1
NF1
PDZRN3
PTGFR
RXRG
SMARCE1
TGFBR2
WT1
KDM6A
MAPK3
NF2
PHF6
PTPN11
S1PR2
SMC1A
THSD7B
WWP1
KDR
MAS1L
NFE2L2
PHOX2B
PTPN12
SAMD9L
SMC3
TIAF1
XPA
KEAP1
MAX
NFKBIA
PIK3C2B
PTPRD
SBDS
SMO
TMEM127
XPC
KEL
MCL1
NIPA2
PIK3CA
QKI
SCN11A
SNCAIP
TMPRSS2
XPO1
KIAA1549
MDM2
NKX2-1
PIK3CB
RAC1
SDC4
SOCS1
TNFAIP3
XRCC2
KIF5B
MDM4
NKX2-8
PIK3CD
RAC2
SDHAF2
SOS1
TNFRSF14
YAP1
KIT
MED12
NKX3-1
PIK3CG
RAD21
SDHA
SOX2
TOP1
YES1
KLC1
MED13
NOTCH1
PIK3R1
RAD50
SDHB
SOX9
TOP2A
ZBED4
KLF6
MEF2B
NOTCH2
PIK3R2
RAD51
SDHC
SOX10
TP53
ZBTB2
KLHL6
MEN1
NOTCH3
PLCG2
RAD51B
SDHD
SPTA1
TP53BP1
ZFHX3
KMT2A
MET
NPM1
PMS1
RAD51C
SEC16A
SPEG
TP63
ZIC3
KMT2C
MIER3
NRAS
PMS2
RAD51D
2009-09-01
SPEN
TPM3
ZMYM3
KMT2D
MITF
NRCAM
PNP
RAD54L
SETBP1
SPOP
TPM4
ZNF2
KNSTRN
MLH1
NRG1
POLD1
RAF1
SETD2
SPRED1
TPMT
ZNF217
KRAS
MLLT3
NSD1
POLE
RANBP2
SF1
SRC
TRAF5
ZNF226
KREMEN1
MPL
NT5C2
POT1
RARA
SF3A1
SRSF2
TRIO
ZNF473
LAMA2
MRE11A
NTRK1
PPARG
RARB
SF3B1
SSTR1
TRRAP
ZNF595
LCK
MSH2
NTRK2
PPM1L
RARG
SH2B3
STAG2
TSC1
ZNF703
LMO1
MSH3
NTRK3
PPP2R1A
RB1
SHH
STAT3
TSC2
ZRSR2
LPAR2
MSH6
NUP93
PPP2R2A
RBM10
SHOC2
STAT4
TSHR
LRP1B
MST1R
OR5L1
PRDM1
RECQL4
SLC22A1
STK11
TYK2
LRRK2
MTOR
OTOP1
PREX2
RET
SLC22A2
SUFU
U2AF1
LTK
MUC16
PAK3
PRF1
RHBDF2
SLC31A1
SUZ12
U2AF2
LYN
MUTYH
PALB2
PRKAR1A
RHEB
SLC34A2
SYK
UBR3
LZTR1
MYC
PARK2
PRKCI
RHOA
SLC45A3
SYNE3
UGT1A1
MAGI2
MYCL1
Pax3
PRKDC
RICTOR
SLC7A8
TACC3
USP16
MAGI3
MYCN
PAX5
PRPF40B
RIT1
SLC9A9
TAF1
USP25
MAGOH
MYD88
PAX7
PRSS8
RNF43
SLCO1B1
TAS2R38
VCL
MAP2K1
MYO1B
PBRM1
PSMB1
ROS1
SLIT2
TBX3
VEGFA
MAP2K2
MYO18A
PCBP1
PSMB2
RPS6KB1
SLX4
TBX20
VHL
MAP2K4
NBN
PCGF2
PSMB5
RPTOR
SMAD2
TCERG1
WBSCR17
MAP3K1
NCOA2
PDCD1LG2
PSMD1
RUNX1
SMAD3
TCF7L2
WEE1
MAP3K4
NCOR1
PDGFRA
PSMD2
RUNX1T1
SMAD4
TERT
WISP3
MAP4K3
NELL2
PDGFRB
PTCH1
RXRA
SMARCA4
TET2
WNK2
MAP7
NEK2
PDK1
PTEN
RXRB
SMARCB1
TFG
WRN

## Sheet: Supplementary Table S2
Supplementary Table 2: ddPCR Primers
	Mutation	Position	Amplicon length	Sequence
	TP53 p.Y163C	hg19|chr17:7578381-7578503	79 bp	GTGCAGCTGTGGGTTGATTCCACACCCCCGCCCGGCACCCGCGTCCGCGCCATGGCCATCT[A/G]CAAGCAGTCACAGCACATGACGGAGGTTGTGAGGCGCTGCCCCCACCATGAGCGCTGCTCA
	TP53 p.E294*	hg19|chr17:7576997-7577119	80 bp	TGTTTGTGCCTGTCCTGGGAGAGACCGGCGCACAGAGGAAGAGAATCTCCGCAAGAAAGGG[G/T]AGCCTCACCACGAGCTGCCCCCAGGGAGCACTAAGCGAGGTAAGCAAGCAGGACAAGAAGC
	TP53 p.C242*	hg19|chr17:7577494-7577616	62 bp	TCTCCTAGGTTGGCTCTGACTGTACCACCATCCACTACAACTACATGTGTAACAGTTCCTG[C/A]ATGGGCGGCATGAACCGGAGGCCCATCCTCACCATCATCACACTGGAAGACTCCAGGTCAG
